# Supplementary material for: Molecular dissection of Class A PBP function uncovers novel features of the non-canonical Clostridioides difficile divisome complex
Source: PLoS Genet. 2025 Oct 21;21(10):e1011746. doi: 10.1371/journal.pgen.1011746 (PMC12539705; doi:10.1371/journal.pgen.1011746)
Supplement: S1 Table — (XLSX) [file pgen.1011746.s012.xlsx]

## Sheet: Sheet1
Strain #	Strain Name	Description/purpose	Source
756	630Δerm ΔpyrE	Erythromycin-sensitive derivative of 630 with a deletion in pyrE	[60]
4483	630Δerm pyrE+::CRISPRi-pbp1	630Δerm with xylose-inducible CRISPRi cassette targeting pbp1 downstream of restored pyrE	this work
4865	630Δerm pyrE+::CRISPRi-pbp1 pRPF185-gusA	#4483 with pRPF185	this work
4488	630Δerm pyrE+::CRISPRi-pbp1 pRPF185-pbp1WT	#4483 with pRPF185-pbp1WT	this work
4490	630Δerm pyrE+::CRISPRi-pbp1 pRPF185-pbp1im	#4483 with pRPF185-pbp1im	this work
4581	630Δerm pyrE+::CRISPRi-pbp1 pRPF185-pbp1imΔNT	#4483 with pRPF185-pbp1imΔNT	this work
4583	630Δerm pyrE+::CRISPRi-pbp1 pRPF185-pbp1imΔCT	#4483 with pRPF185-pbp1imΔCT	this work
5186	630Δerm pyrE+::CRISPRi-pbp1 pRPF185-pbp1imΔNTΔCT	#4483 with pRPF185-pbp1imΔNTΔCT	this work
5188	630Δerm pyrE+::CRISPRi-pbp1 pRPF185-pbp1imΔGI	#4483 with pRPF185-pbp1imΔGI	this work
4577	630Δerm pyrE+::CRISPRi-pbp1 pRPF185-pbp1imGTase*	#4483 with pRPF185-pbp1imGTase*	this work
4579	630Δerm pyrE+::CRISPRi-pbp1 pRPF185-pbp1imTPase*	#4483 with pRPF185-pbp1imTPase*	this work
4004	630Δerm Δpbp3 ΔpyrE	630Δerm ΔpyrE with markerless deletion of pbp3 (CD630_12290)	[73]
5043	630Δerm Δpbp3 pyrE+::CRISPRi-pbp1	#4004 with xylose-inducible CRISPRi cassette targeting pbp1 downstream of restored pyrE	this work
5084	630Δerm Δpbp3 pyrE+::CRISPRi-pbp1 pRPF185-pbp1imTPase*	#5084 with pRPF185-pbp1imTPase*	this work
5256	630Δerm Δpbp3 pyrE+::CRISPRi-pbp1 pRPF185-pbp1imTPase*-pbp3	#5084 with pRPF185-pbp1imTPase*-pbp3 expressed as a bicistronic construct	this work
5258	630Δerm Δpbp3 pyrE+::CRISPRi-pbp1 pRPF185-pbp1imTPase*-pbp3TPase*	#5084 with pRPF185-pbp1imTPase*-pbp3TPase* expressed as a bicistronic construct	this work
4759	630Δerm pyrE+::Ptet-mScarlet-I3-pbp1im	#756 with aTc-inducible mScarlet-I3 fusion to the N-terminus of PBP1	this work
5206	630Δerm pyrE+::Ptet-mScarlet-I3-pbp1imΔGI	#756 with aTc-inducible mScarlet-I3 fusion to the N-terminus of PBP1ΔGI	this work
5270	630Δerm pyrE+::Ptet-mScarlet-I3-pbp3	#756 with aTc-inducible mScarlet-I3 fusion to the N-terminus of PBP3I	this work
4659	630Δerm pyrE+::Ptet-ftsZ-mScarlet-I3	#756 with aTc-inducible mScarlet-I3 fusion to the C-terminus of FtsZ	this work
5322	630Δerm Δpbp3 pyrE+::Pxyl-pbp3	#4004 with xylose-inducible pbp3	this work
5324	630Δerm Δpbp3 pyrE+::Pxyl-pbp3-FLAG3	#4004 with xylose-inducible pbp3-FLAG3	this work
