# Supplementary material for: Molecular dissection of Class A PBP function uncovers novel features of the non-canonical Clostridioides difficile divisome complex
Source: PLoS Genet. 2025 Oct 21;21(10):e1011746. doi: 10.1371/journal.pgen.1011746 (PMC12539705; doi:10.1371/journal.pgen.1011746)
Supplement: S2 Table — (XLSX) [file pgen.1011746.s013.xlsx]

## Sheet: Sheet1
Strain #	Strain Name	Genotype or link to plasmid sequence	Source
41	DH5α	F- Φ80lacZΔM15 Δ(lacZYA-argF) U169 recA1 endA1 hsdR17(rK-, mK+) phoA glnV44(supE44) λ- thi-1 gyrA96 relA1
531	HB101/pRK24	F- mcrB mrr hsdS20(rB- mB-) recA13 leuB6 araC14 proA2 lacY1 galK2 xylA5 mtl-1 rpsL20 glnV44(supE44) λ- carrying pRK24
	BL21(DE3)	F- ompT gal dcm lon hsdS20(rB- mB-) (DE3)
3701	DH5α/pMTL-YN1C-CRISPRi-pbp1	https://benchling.com/s/seq-STQtN6y7IB4bFHeAAT5M?m=slm-Ij9ZbBtckHHmuDcFVYeW	this work
4201	HB101/pRK24/pMTL-YN1C-CRISPRi-pbp1	https://benchling.com/s/seq-STQtN6y7IB4bFHeAAT5M?m=slm-Ij9ZbBtckHHmuDcFVYeW	this work
3149	HB101/pRK24/pRPF185-gusA	https://benchling.com/s/seq-rW4qGx8MhbiuF0TFVRda?m=slm-Kf5XSnIAC4M4WozUGLz1	[61]
3680	DH5α/pRPF185-pbp1WT	https://benchling.com/s/seq-KLpT80CM6awfsbtfB4mH?m=slm-DOQhxMOF3fAHOcVkB0b4	this work
3749	HB101/pRK24/ pRPF185-pbp1WT	https://benchling.com/s/seq-KLpT80CM6awfsbtfB4mH?m=slm-DOQhxMOF3fAHOcVkB0b4	this work
3690	DH5α/pRPF185-pbp1im	https://benchling.com/s/seq-VykEB6sCQf47JhvnPQuL?m=slm-Uunz2kPDQr1xT3bVUPVl	this work
3750	HB101/pRK24/pRPF185-pbp1im	https://benchling.com/s/seq-VykEB6sCQf47JhvnPQuL?m=slm-Uunz2kPDQr1xT3bVUPVl	this work
3816	DH5α/pRPF185-pbp1imΔNT	https://benchling.com/s/seq-D8fZrVMZuTlhmvtTRDtb?m=slm-XLDJRmN7Ohs3cd49m4PX	this work
3822	HB101/pRK24/pRPF185-pbp1imΔNT	https://benchling.com/s/seq-D8fZrVMZuTlhmvtTRDtb?m=slm-XLDJRmN7Ohs3cd49m4PX	this work
3817	DH5α/pRPF185-pbp1imΔCT	https://benchling.com/s/seq-w7REnUtC756BSTxMTOKO?m=slm-YRzwwIXdYnlTqq54g3dd	this work
3823	HB101/pRK24/pRPF185-pbp1imΔCT	https://benchling.com/s/seq-w7REnUtC756BSTxMTOKO?m=slm-YRzwwIXdYnlTqq54g3dd	this work
4340	DH5α/pRPF185-pbp1imΔNTΔCT	https://benchling.com/s/seq-LCC0MZYh7k43juXRo7Qt?m=slm-TXHTJDlKM2fwiB2bk8Xn	this work
4361	HB101/pRK24/pRPF185-pbp1imΔNTΔCT	https://benchling.com/s/seq-LCC0MZYh7k43juXRo7Qt?m=slm-TXHTJDlKM2fwiB2bk8Xn	this work
4342	DH5α/pRPF185-pbp1imΔGI	https://benchling.com/s/seq-MHgdWC3UnBd0RHBQwuVA?m=slm-7gfYuNQWh3BxUFg0H6TP	this work
4363	HB101/pRK24/pRPF185-pbp1imΔGI	https://benchling.com/s/seq-MHgdWC3UnBd0RHBQwuVA?m=slm-7gfYuNQWh3BxUFg0H6TP	this work
3814	DH5α/pRPF185-pbp1imGTase*	https://benchling.com/s/seq-QihwEkmYzd31JWyRlrZq?m=slm-kXbT4H26auvVH9sFQgT9	this work
3820	HB101/pRK24/pRPF185-pbp1imGTase*	https://benchling.com/s/seq-QihwEkmYzd31JWyRlrZq?m=slm-kXbT4H26auvVH9sFQgT9	this work
3815	DH5α/pRPF185-pbp1imTPase*	https://benchling.com/s/seq-fbA6nAYzD8vUfK79tPYw?m=slm-G5XlxNIqncLvuzizH44c	this work
3821	HB101/pRK24/pRPF185-pbp1imTPase*	https://benchling.com/s/seq-fbA6nAYzD8vUfK79tPYw?m=slm-G5XlxNIqncLvuzizH44c	this work
4407	DH5α/pRPF185-pbp1imTPase*-pbp3	https://benchling.com/s/seq-XmTPzLMlceya0Z7j6z0I?m=slm-NBc92CS86aesDBoJ4oAk	this work
4422	HB101/pRK24/pRPF185-pbp1imTPase*-pbp3	https://benchling.com/s/seq-XmTPzLMlceya0Z7j6z0I?m=slm-NBc92CS86aesDBoJ4oAk	this work
4421	DH5α/pRPF185-pbp1imTPase*-pbp3TPase*	https://benchling.com/s/seq-strCqwuj57LJdgnLunIp?m=slm-70twqeJpAiLkFgOorgWe	this work
4423	HB101/pRK24/pRPF185-pbp1imTPase*-pbp3TPase*	https://benchling.com/s/seq-strCqwuj57LJdgnLunIp?m=slm-70twqeJpAiLkFgOorgWe	this work
3728	DH5α/pMTL-YN1C-Ptet-mScarlet-I3-pbp1im	https://benchling.com/s/seq-KRMemXx4m3TTd0xENFA5?m=slm-TWvGzkl0OUXkcArzYh5C	this work
3747	HB101/pRK24/pMTL-YN1C-Ptet-mScarlet-I3-pbp1im	https://benchling.com/s/seq-KRMemXx4m3TTd0xENFA5?m=slm-TWvGzkl0OUXkcArzYh5C	this work
4359	DH5α/pMTL-YN1C-Ptet-mScarlet-I3-pbp1imΔGI	https://benchling.com/s/seq-by1m0OMA8LIjGz8UwxKT?m=slm-mUaVR2KvyFEza12X7ajV	this work
4364	HB101/pRK24/pMTL-YN1C-Ptet-mScarlet-I3-pbp1imΔGI	https://benchling.com/s/seq-by1m0OMA8LIjGz8UwxKT?m=slm-mUaVR2KvyFEza12X7ajV	this work
4389	DH5α/pMTL-YN1C-Ptet-mScarlet-I3-pbp3	https://benchling.com/s/seq-AQjfhrx3wGr0vnIsdvlC?m=slm-0Mxy1EJfDMwDuqnZ6Sb2	this work
4390	HB101/pRK24/pMTL-YN1C-Ptet-mScarlet-I3-pbp3	https://benchling.com/s/seq-AQjfhrx3wGr0vnIsdvlC?m=slm-0Mxy1EJfDMwDuqnZ6Sb2	this work
3818	DH5α/pMTL-YN1C-Ptet-ftsZ-mScarlet-I3	https://benchling.com/s/seq-Z5k9VVOeUVu7tEW60wts?m=slm-E1EyiLGXWLhBNaFgS23X	this work
3871	HB101/pRK24/pMTL-YN1C-Ptet-ftsZ-mScarlet-I3	https://benchling.com/s/seq-Z5k9VVOeUVu7tEW60wts?m=slm-E1EyiLGXWLhBNaFgS23X	this work
4431	DH5α/pMTL-YN1C-Pxyl-pbp3	https://benchling.com/s/seq-3hSQHCKfmNqRz5DgpCPS?m=slm-i7ywTniNoKQRUoMrXJ8m	this work
4433	HB101/pRK24/pMTL-YN1C-Pxyl-pbp3	https://benchling.com/s/seq-3hSQHCKfmNqRz5DgpCPS?m=slm-i7ywTniNoKQRUoMrXJ8m	this work
4430	DH5α/pMTL-YN1C-Pxyl-pbp3-FLAG3	https://benchling.com/s/seq-7wACQg6mQ9AnElDmXJ0U?m=slm-LRVwulyB7TyFrLqX1AQL	this work
4432	HB101/pRK24/pMTL-YN1C-Pxyl-pbp3-FLAG3	https://benchling.com/s/seq-7wACQg6mQ9AnElDmXJ0U?m=slm-LRVwulyB7TyFrLqX1AQL	this work
3925	DH5α/pET28a-divIVA-his6	https://benchling.com/s/seq-pu163Z8IFhkX2W8WT0tJ?m=slm-0QS3VLoL9z64p9BTDJhY	this work
	BL21(DE3)/pET28a-divIVA-his6	https://benchling.com/s/seq-pu163Z8IFhkX2W8WT0tJ?m=slm-0QS3VLoL9z64p9BTDJhY	this work
